# Supplementary material for: Universal antibiotic tolerance arising from antibiotic-triggered accumulation of pyocyanin in Pseudomonas aeruginosa
Source: PLoS Biol. 2019 Dec 16;17(12):e3000573. doi: 10.1371/journal.pbio.3000573 (PMC6936868; doi:10.1371/journal.pbio.3000573)
Supplement: S1 Table — (XLSX) [file pbio.3000573.s001.xlsx]

## Sheet: Sheet1
Table S1 Bacterial strains used in this study.
Strain	Description	Source or reference
PAO1	Wild type, PAO1-LAC	ATCC 47085
PA1C	Produces pyochelin and PYO	ATCC 15692
PAO-JP2	ΔlasI and ΔrhlI PAO1	1
PAO1-W	Parent strain of PAOmxM and PAOmxS	2
PAOmxM	No PYO production	2
PAOmxS	No PYO production	2
PA14	Parent strain of PA14 Δphz, PA14 ΔsoxR and PA14 ΔsoxR-phz	3
PA14 Δphz	Deletion of phz gene, no PYO production	3
PA14 ΔsoxR	Deletion of soxR gene	3
PA14 ΔsoxR-phz	Deletion of soxR and phz genes	This study
P. aeruginosa 1011	Clinical isolate	This study
P. aeruginosa 1613	Clinical isolate	This study
Bacillus cereus	Wild type	ATCC 14579
Bacillus subtilis	B. subtilis CAU28	This study
Escherichia coli
E. coli MG 1655	A wild-type laboratory strain of E. coli K-12	4
E. coli NICON006	A extended-spectrum beta-lactamase (ESBL) producing E. coli strain	This study
Salmonella Typhimurium	S. Typhimurium H9812	ATCC BAA664
Staphylococcus aureus	S. aureus subsp. aureus Rosenbach	ATCC 29213
