# Supplementary material for: Universal antibiotic tolerance arising from antibiotic-triggered accumulation of pyocyanin in Pseudomonas aeruginosa
Source: PLoS Biol. 2019 Dec 16;17(12):e3000573. doi: 10.1371/journal.pbio.3000573 (PMC6936868; doi:10.1371/journal.pbio.3000573)
Supplement: S1 Data — (XLSX) [file pbio.3000573.s009.xlsx]

## Sheet: Figure 1B
Kanamycin (μg/mL)	PYO (μg/mL)			A600 nm
0	0.161	0.174	0.169	0.613	0.599	0.61
5	0.178	0.257	0.381	0.581	0.592	0.585
10	0.715	0.623	0.802	0.355	0.401	0.453
20	1.821	1.806	1.719	0.381	0.39	0.332
30	0.172	0.188	0.182	0.358	0.375	0.304
50	0.161	0.162	0.162	0.311	0.305	0.303
100	0.159	0.161	0.158	0.157	0.158	0.157

## Sheet: Figure 1C
PYO (μg/mL)
Time (h)	- Kanamycin			+ Kanamycin
8	0.041	0.035	0.05	0.489	0.522	0.37
12	0.345	0.426	0.501	1.542	1.804	1.675
16	1.151	0.772	0.869	1.847	2.522	2.306
20	2.492	2.759	2.626	2.567	2.737	2.599
24	3.268	3.583	3.721	2.258	2.904	2.566
28	4.252	3.764	3.849	2.927	2.362	2.536
A600 nm
Time (h)	- Kanamycin			+ Kanamycin
0	0.034	0.032	0.032	0.035	0.035	0.034
3	0.05	0.048	0.05	0.035	0.035	0.036
5	0.231	0.199	0.236	0.066	0.063	0.071
7	0.498	0.504	0.475	0.22	0.219	0.212
9	0.605	0.614	0.57	0.342	0.337	0.36
11	0.63	0.622	0.596	0.349	0.401	0.36
13	0.671	0.643	0.685	0.461	0.445	0.542
15	0.722	0.726	0.749	0.609	0.545	0.529
17	0.665	0.708	0.718	0.508	0.594	0.535
19	0.687	0.737	0.703	0.576	0.591	0.663
23.5	0.78	0.771	0.764	0.714	0.683	0.677
26	0.823	0.842	0.874	0.798	0.795	0.759
28	0.806	0.846	0.83	0.814	0.829	0.779
30	0.76	0.781	0.812	0.79	0.738	0.693

## Sheet: Figure 2A
	A600 nm
	- PYO			+ PYO
Kanamycin	0.037	0.038	0.038	0.128	0.135	0.133
Gentamicin	0.007	0.008	0.007	0.051	0.052	0.057
Streptomycin	0.012	0.011	0.011	0.155	0.154	0.155
Tobramycin	0.033	0.032	0.031	0.152	0.155	0.16
Norfloxacin	0.006	0.008	0.007	0.034	0.031	0.03
Chloramphenicol	0.049	0.05	0.057	0.081	0.104	0.072
Carbenicillin	0.002	0.002	0.003	0.039	0.029	0.032
Polymyxin B	0.134	0.122	0.109	0.053	0.052	0.058

## Sheet: Figure 2B
	Bacteria			Bacteria+PYO			Bacteria+antibiotic			Bacteria+antibiotic+PYO
P. aeruginosa	0.204	0.211	0.239	0.235	0.209	0.201	0.014	0.017	0.022	0.156	0.148	0.146
E. coli MG1655	0.37	0.35	0.362	0.202	0.21	0.207	0.041	0.062	0.007	0.146	0.147	0.147
E. coli ESBL	0.242	0.237	0.256	0.2	0.192	0.182	0.017	0.02	0.032	0.181	0.163	0.17
S. typhimurium	0.382	0.371	0.373	0.318	0.319	0.317	0.009	0.008	0.038	0.169	0.206	0.195
B. cereus	0.089	0.085	0.092	0.098	0.109	0.105	0.009	0.008	0.01	0.109	0.118	0.116
B. subtilis	0.13	0.132	0.138	0.138	0.141	0.132	0.014	0.017	0.032	0.099	0.108	0.106
S. aureus	0.194	0.205	0.188	0.156	0.154	0.16	0.011	0.009	0.008	0.079	0.088	0.086

## Sheet: Figure S2A
Norfloxacin (μg/mL)	PYO (μg/mL)
0	1.05334
1	3.20441
2.5	7.0183
5	1.88987
10	0.880915
15	0.954325

## Sheet: Figure S2B
Norfloxacin (μg/mL)	PYO (μg/mL)
0	2.10156
1	9.1762
5	10.291
10	1.52794
15	1.24455
25	1.39478

## Sheet: Figure S2C
Norfloxacin (μg/mL)	PYO (μg/mL)
0	3.26587
0.1	8.11774
0.25	1.03798
0.5	0.732389
0.75	1.57575
1	2.3952

## Sheet: Figure S2D
Gentamicin (μg/mL)	PYO (μg/mL)
0	5.42548
1	6.24323
3	6.47541
5	4.82455
10	2.81859
15	1.25309

## Sheet: Figure S3A
Time (h)	PAO1			+ Strep 20 μg/mL			+ Strep + PYO 1.25 μg/mL			S3 + PYO 2.5 μg/mL			S3 + PYO 3.75 μg/mL
1	0.0438833	0.0413596	0.0391462	0.0409992	0.0420327	0.0424437	0.0448023	0.04313	0.0432764	0.0465218	0.0455798	0.0475174	0.0514337	0.0478231	0.0511893
2	0.0523209	0.0523674	0.0521023	0.0452176	0.0447008	0.0453226	0.0486015	0.0471009	0.0470809	0.04924	0.048623	0.0500995	0.0549711	0.0522378	0.050904
3	0.0801206	0.0794351	0.0813664	0.0487031	0.0482239	0.0506132	0.0622339	0.0589693	0.0561749	0.0592578	0.0582931	0.0639034	0.0641884	0.0610022	0.0594098
4	0.136245	0.127513	0.132892	0.0474636	0.0498922	0.0542133	0.0668	0.0644562	0.0641521	0.0800036	0.0771641	0.0841455	0.0851224	0.0827305	0.0803392
5	0.202477	0.187548	0.19598	0.0517738	0.0518398	0.0554905	0.0782696	0.0756871	0.0779718	0.0915081	0.0877114	0.0917287	0.104139	0.0992674	0.0970546
6	0.250374	0.236253	0.245043	0.0515782	0.0517602	0.0563179	0.0976776	0.0927764	0.0925254	0.113976	0.108447	0.11491	0.113262	0.10846	0.105544
7	0.296938	0.282793	0.291994	0.0495154	0.0495408	0.058064	0.104988	0.100721	0.100055	0.14388	0.134223	0.142684	0.128011	0.123262	0.119471
8	0.335474	0.320495	0.331949	0.0534806	0.0548939	0.0635224	0.114108	0.110198	0.114647	0.173961	0.170459	0.181439	0.145092	0.135163	0.132275
9	0.357679	0.346836	0.362086	0.0508069	0.0547305	0.0674568	0.126626	0.12298	0.128171	0.190096	0.184263	0.200172	0.152411	0.144425	0.140745
10	0.390995	0.383364	0.402361	0.0606795	0.0641303	0.0838825	0.141549	0.141006	0.152213	0.216064	0.207563	0.224006	0.175722	0.168346	0.161741
11	0.419886	0.41203	0.42908	0.0690304	0.0824797	0.0983153	0.160676	0.160377	0.175523	0.238729	0.228232	0.245202	0.194646	0.188436	0.180203
12	0.436648	0.419093	0.428956	0.0815173	0.0902191	0.104181	0.177878	0.178923	0.197721	0.259092	0.246384	0.261748	0.200505	0.193956	0.192359
13	0.447951	0.430924	0.435186	0.0993134	0.104892	0.117615	0.204829	0.205831	0.227861	0.275297	0.265805	0.283616	0.221245	0.21216	0.214498
14	0.454257	0.447365	0.439592	0.118334	0.119526	0.135215	0.233678	0.227212	0.25032	0.293067	0.283037	0.301762	0.240797	0.230935	0.237074
15	0.462425	0.44975	0.443768	0.137633	0.130157	0.147475	0.254499	0.247998	0.275864	0.311639	0.296768	0.316736	0.241437	0.241974	0.25261
16	0.462397	0.453819	0.444339	0.173212	0.151753	0.17096	0.277341	0.26722	0.298627	0.336622	0.317393	0.335956	0.248445	0.266516	0.27256
17	0.436138	0.434714	0.427717	0.213347	0.173485	0.19179	0.303776	0.291034	0.302232	0.333645	0.324135	0.33923	0.253346	0.28606	0.289779
18	0.419418	0.420935	0.414407	0.26007	0.201614	0.21784	0.318371	0.305208	0.309357	0.341506	0.327282	0.351146	0.264998	0.288606	0.29783
19	0.421276	0.415169	0.411064	0.320134	0.237329	0.245079	0.330112	0.310143	0.316728	0.349865	0.335496	0.353662	0.283305	0.280978	0.300106
20	0.412358	0.398989	0.399992	0.376328	0.26612	0.262747	0.334705	0.31776	0.324117	0.351222	0.336188	0.35195	0.293514	0.274755	0.287803
21	0.398622	0.388396	0.392807	0.418733	0.293743	0.282555	0.338183	0.323948	0.328633	0.34971	0.339962	0.35514	0.299532	0.276764	0.285032
22	0.393487	0.386416	0.393809	0.44092	0.320538	0.306305	0.345844	0.333747	0.329738	0.346713	0.336187	0.352766	0.309783	0.288437	0.29034
23	0.380694	0.370571	0.377762	0.433216	0.333947	0.318109	0.340445	0.328029	0.327795	0.343408	0.329553	0.34443	0.307025	0.29734	0.297189
24	0.373532	0.366545	0.373285	0.432237	0.349608	0.32708	0.336306	0.325205	0.321719	0.339315	0.330797	0.345073	0.303864	0.298773	0.303412
25	0.369073	0.36789	0.372417	0.432179	0.36215	0.340662	0.3346	0.323309	0.318829	0.334191	0.324943	0.338303	0.306601	0.304445	0.314862
26	0.36294	0.356754	0.364472	0.420601	0.355347	0.34683	0.330153	0.318696	0.313387	0.336475	0.325992	0.336123	0.306006	0.301781	0.316678
27	0.359467	0.351725	0.357997	0.40824	0.362002	0.34938	0.328387	0.31678	0.310334	0.33586	0.325495	0.336474	0.310071	0.293979	0.319427
28	0.352302	0.349079	0.352995	0.404021	0.364895	0.34946	0.326719	0.315144	0.308213	0.335017	0.320162	0.329923	0.313894	0.294336	0.319659
29	0.342864	0.343089	0.347984	0.392673	0.359813	0.34612	0.32581	0.314737	0.307242	0.334657	0.324431	0.333249	0.312864	0.291804	0.319755
30	0.341864	0.339481	0.34326	0.386651	0.358131	0.343834	0.324836	0.314556	0.30619	0.333404	0.323312	0.332439	0.309948	0.28662	0.31529
31	0.335558	0.337198	0.344304	0.38519	0.356793	0.342778	0.323385	0.313723	0.30505	0.331915	0.321901	0.326678	0.307213	0.285104	0.318256
32	0.32905	0.328875	0.331174	0.383726	0.357273	0.342898	0.321606	0.31258	0.303333	0.330794	0.319829	0.331418	0.30849	0.283201	0.316686
33	0.326585	0.330407	0.331695	0.385213	0.357249	0.343247	0.318574	0.310404	0.300447	0.327922	0.317059	0.329405	0.312715	0.280797	0.309906
34	0.324189	0.329379	0.324611	0.380634	0.358885	0.348378	0.316522	0.307466	0.29724	0.324626	0.313698	0.329215	0.315851	0.277331	0.310228
Time (h)	PAO1			+ Strep 30 μg/mL			+ Strep + PYO 1.25 μg/mL			S3 + PYO 2.5 μg/mL			S3 + PYO 3.75 μg/mL
1	0.0451768	0.0436777	0.0435567	0.0428493	0.0426819	0.0448563	0.0447946	0.0446457	0.0444051	0.0472739	0.0474296	0.0461635	0.0499474	0.0490174	0.0491867
2	0.0525868	0.0507813	0.0508087	0.044022	0.043771	0.0455597	0.0481448	0.04815	0.0472665	0.0500351	0.05031	0.0488911	0.0554865	0.0554113	0.0528502
3	0.0853144	0.0831056	0.081767	0.0455706	0.0453329	0.0470501	0.051146	0.0507805	0.0498775	0.0551959	0.0557019	0.0485977	0.0527563	0.0549985	0.0566006
4	0.147021	0.145376	0.140387	0.0473129	0.0473038	0.0491583	0.0523097	0.0525322	0.0519343	0.0641151	0.0652913	0.0620319	0.0695675	0.0700518	0.0717153
5	0.207407	0.206582	0.208967	0.0470473	0.0468864	0.0487053	0.0526255	0.052837	0.0524376	0.0735463	0.0771001	0.07331	0.0884055	0.0885698	0.0897414
6	0.260363	0.258072	0.256366	0.0462681	0.046334	0.0481415	0.0537272	0.0527498	0.0523589	0.0842982	0.0914826	0.0887824	0.0899424	0.093694	0.0986165
7	0.312061	0.309398	0.312105	0.0507198	0.0483337	0.0492983	0.0526952	0.0527555	0.0526749	0.097864	0.108336	0.104204	0.109991	0.115611	0.118815
8	0.367866	0.367747	0.347675	0.0469787	0.0470375	0.0491844	0.052532	0.0526761	0.0529625	0.113895	0.118231	0.109322	0.125288	0.133987	0.14271
9	0.405261	0.405021	0.387551	0.042686	0.0431579	0.0451594	0.0512403	0.0522312	0.0503056	0.119737	0.117147	0.115191	0.136127	0.144647	0.155623
10	0.441547	0.441759	0.422296	0.0476394	0.053916	0.0538799	0.0524713	0.0526318	0.0542577	0.127317	0.129369	0.131239	0.154487	0.167992	0.175666
11	0.45433	0.461553	0.447272	0.0519425	0.0535003	0.0553154	0.0523028	0.052816	0.0572022	0.135292	0.140523	0.145422	0.166817	0.180109	0.187869
12	0.449851	0.453363	0.453586	0.0560972	0.0585999	0.0600884	0.0528241	0.0515526	0.0624826	0.142275	0.149488	0.155564	0.176594	0.190359	0.193063
13	0.459261	0.467707	0.468068	0.082507	0.082827	0.081405	0.0537044	0.0579069	0.0835513	0.157258	0.166994	0.172754	0.192208	0.205983	0.213355
14	0.469777	0.471037	0.472836	0.0914749	0.0894643	0.0910143	0.0592315	0.0684894	0.0973846	0.174597	0.181746	0.189853	0.207319	0.219747	0.225252
15	0.464916	0.477531	0.47779	0.106262	0.100185	0.0994485	0.0661527	0.0940822	0.121414	0.187413	0.185078	0.200273	0.224472	0.231498	0.235466
16	0.467449	0.48209	0.482297	0.138393	0.128177	0.132633	0.0914965	0.106013	0.160329	0.203002	0.203967	0.224557	0.246595	0.249998	0.251366
17	0.461209	0.476797	0.472929	0.181654	0.16392	0.169133	0.106437	0.140907	0.209043	0.2179	0.22549	0.240776	0.261769	0.26163	0.263402
18	0.452223	0.468524	0.472043	0.231099	0.200022	0.213956	0.149018	0.192393	0.266251	0.237954	0.246542	0.255635	0.26967	0.271594	0.274336
19	0.445078	0.461699	0.464329	0.279211	0.241793	0.264664	0.197332	0.233872	0.318888	0.25964	0.264992	0.271396	0.278883	0.28287	0.2872
20	0.432524	0.449767	0.453732	0.312074	0.272386	0.310234	0.245032	0.278467	0.378263	0.265803	0.275132	0.283175	0.282552	0.289198	0.296619
21	0.420927	0.43845	0.44153	0.357174	0.319092	0.356628	0.282774	0.317909	0.419268	0.277884	0.28959	0.296725	0.287055	0.296207	0.307062
22	0.414523	0.432976	0.436146	0.383396	0.35731	0.395913	0.315875	0.361147	0.409796	0.286619	0.302911	0.313725	0.294378	0.305551	0.318862
23	0.402069	0.419755	0.42339	0.396371	0.372569	0.389024	0.371159	0.405858	0.415884	0.293107	0.308501	0.320019	0.293671	0.306071	0.321002
24	0.393771	0.41069	0.414591	0.402869	0.385391	0.400965	0.418581	0.411627	0.4247	0.305064	0.314408	0.330364	0.299656	0.310722	0.326843
25	0.388326	0.40477	0.408454	0.412926	0.393805	0.407328	0.450057	0.422873	0.429355	0.314621	0.326471	0.33016	0.302285	0.31444	0.330066
26	0.381784	0.397518	0.400109	0.419044	0.401766	0.404965	0.442048	0.43757	0.432317	0.326225	0.331121	0.329612	0.306629	0.317658	0.332435
27	0.376203	0.390632	0.391462	0.421216	0.402539	0.409428	0.447913	0.442213	0.423684	0.332196	0.33274	0.33268	0.316706	0.324084	0.335255
28	0.371564	0.383381	0.384377	0.419141	0.402499	0.407688	0.454318	0.436688	0.406611	0.330449	0.333133	0.333867	0.314296	0.322036	0.334691
29	0.369706	0.378532	0.379527	0.415466	0.400989	0.407443	0.448199	0.424586	0.39833	0.336653	0.335537	0.335106	0.318343	0.325846	0.337046
30	0.363684	0.372979	0.373571	0.40924	0.39583	0.403061	0.432885	0.41102	0.389145	0.33827	0.334817	0.332957	0.318688	0.332089	0.340441
31	0.359785	0.366956	0.368906	0.403745	0.391201	0.396085	0.417538	0.400849	0.384691	0.335563	0.328984	0.33027	0.323205	0.326983	0.337029
32	0.359878	0.367757	0.368581	0.39863	0.386971	0.394925	0.40517	0.39393	0.381862	0.342185	0.329533	0.331286	0.324911	0.327988	0.337285
33	0.352404	0.357901	0.363044	0.392451	0.38217	0.38751	0.394962	0.388402	0.377753	0.344503	0.324163	0.323468	0.328975	0.3285	0.336635
34	0.347623	0.353327	0.359068	0.387929	0.382225	0.383078	0.389648	0.384087	0.375807	0.344832	0.313812	0.319262	0.320729	0.321244	0.332909

## Sheet: Figure S3B
Time (h)	Tob 10 μg/ml			Tob 10 μg/ml +PYO				Time (h)	Tob 20 μg/ml			Tob 20 μg/ml +PYO
1	0.048	0.047	0.047	0.05	0.051	0.05		1	0.046	0.046	0.047	0.051	0.051	0.051
2	0.046	0.045	0.044	0.049	0.049	0.049		2	0.044	0.044	0.045	0.05	0.049	0.049
3	0.046	0.044	0.044	0.05	0.05	0.05		3	0.044	0.044	0.045	0.05	0.049	0.05
4	0.046	0.045	0.045	0.052	0.052	0.052		4	0.044	0.044	0.044	0.05	0.05	0.05
5	0.047	0.046	0.046	0.059	0.059	0.059		5	0.044	0.044	0.045	0.052	0.051	0.051
6	0.049	0.048	0.047	0.081	0.079	0.08		6	0.044	0.043	0.044	0.057	0.055	0.054
7	0.053	0.052	0.051	0.124	0.118	0.117		7	0.043	0.043	0.044	0.071	0.063	0.064
8	0.058	0.06	0.058	0.18	0.165	0.176		8	0.043	0.043	0.044	0.094	0.087	0.086
9	0.075	0.077	0.076	0.204	0.189	0.202		9	0.043	0.043	0.044	0.122	0.114	0.109
10	0.096	0.101	0.099	0.221	0.215	0.223		10	0.043	0.044	0.044	0.16	0.15	0.141
11	0.116	0.125	0.123	0.238	0.24	0.242		11	0.043	0.043	0.044	0.211	0.2	0.196
12	0.146	0.153	0.151	0.264	0.267	0.268		12	0.043	0.043	0.044	0.229	0.227	0.234
13	0.168	0.176	0.177	0.288	0.29	0.292		13	0.043	0.043	0.044	0.239	0.238	0.246
14	0.19	0.196	0.196	0.31	0.309	0.312		14	0.043	0.043	0.044	0.256	0.254	0.259
15	0.217	0.222	0.222	0.329	0.327	0.33		15	0.044	0.043	0.044	0.272	0.27	0.274
16	0.244	0.246	0.247	0.345	0.343	0.346		16	0.046	0.044	0.044	0.285	0.282	0.288
17	0.267	0.263	0.269	0.357	0.356	0.36		17	0.051	0.043	0.044	0.297	0.292	0.298
18	0.29	0.278	0.283	0.368	0.369	0.372		18	0.063	0.043	0.044	0.307	0.3	0.307
19	0.316	0.304	0.307	0.384	0.382	0.39		19	0.088	0.052	0.044	0.326	0.318	0.326
20	0.327	0.304	0.307	0.387	0.391	0.395		20	0.138	0.045	0.044	0.327	0.316	0.322
Time (h)	Tob 30 μg/ml			Tob 30 μg/ml +PYO				Time (h)	Tob 50 μg/ml			Tob 50 μg/ml +PYO
1	0.048	0.048	0.047	0.05	0.051	0.05		1	0.046	0.046	0.046	0.051	0.051	0.051
2	0.045	0.046	0.048	0.048	0.049	0.049		2	0.044	0.044	0.044	0.049	0.049	0.049
3	0.045	0.046	0.052	0.049	0.05	0.049		3	0.044	0.043	0.044	0.049	0.049	0.049
4	0.045	0.046	0.054	0.049	0.05	0.05		4	0.044	0.044	0.044	0.05	0.049	0.049
5	0.045	0.048	0.057	0.05	0.051	0.05		5	0.044	0.044	0.044	0.05	0.051	0.049
6	0.045	0.048	0.059	0.05	0.054	0.052		6	0.043	0.043	0.044	0.049	0.049	0.049
7	0.045	0.048	0.044	0.054	0.061	0.058		7	0.043	0.044	0.044	0.049	0.049	0.05
8	0.045	0.044	0.044	0.061	0.083	0.073		8	0.043	0.044	0.044	0.049	0.049	0.049
9	0.045	0.044	0.044	0.081	0.119	0.095		9	0.043	0.043	0.044	0.049	0.049	0.049
10	0.045	0.044	0.043	0.108	0.173	0.134		10	0.043	0.043	0.043	0.049	0.049	0.049
11	0.045	0.044	0.044	0.159	0.204	0.174		11	0.043	0.043	0.044	0.044	0.049	0.049
12	0.045	0.044	0.043	0.198	0.221	0.203		12	0.043	0.043	0.043	0.049	0.049	0.049
13	0.045	0.044	0.043	0.215	0.227	0.22		13	0.043	0.043	0.043	0.049	0.044	0.049
14	0.045	0.044	0.043	0.22	0.242	0.234		14	0.043	0.043	0.043	0.049	0.05	0.049
15	0.045	0.044	0.044	0.237	0.256	0.25		15	0.043	0.043	0.044	0.049	0.051	0.05
16	0.045	0.044	0.044	0.25	0.27	0.262		16	0.043	0.043	0.044	0.05	0.055	0.051
17	0.045	0.044	0.044	0.263	0.284	0.272		17	0.043	0.043	0.044	0.05	0.069	0.054
18	0.047	0.043	0.044	0.267	0.293	0.281		18	0.043	0.043	0.043	0.05	0.085	0.061
19	0.045	0.044	0.045	0.279	0.307	0.302		19	0.043	0.043	0.044	0.05	0.122	0.078
20	0.045	0.044	0.046	0.272	0.307	0.302		20	0.042	0.043	0.043	0.051	0.183	0.088

[truncated: 9 more sheets: Figure S3C, Figure S4A, Figure S4B, Figure S5A, Figure S5B, Figure S6A, Figure S6B, Figure S7A, Figure S7B]
